# Supplementary material for: FRET Sensor-Modified Synthetic Hydrogels for Real-Time Monitoring of Cell-Derived Matrix Metalloproteinase Activity using Fluorescence Lifetime Imaging
Source: Adv Funct Mater. Author manuscript; Available in PMC 2024 May 22. (PMC7615971; doi:10.1002/adfm.202309711)
Supplement: Supplementary code [file EMS194565-supplement-Supplementary_code.m]

function [] = FLIM_kymo_analysis(foldername,orient,denoise)
%FLIM_Kymo_analysis % Script designed to generate a kymograph from Flim data
%   Script designed to take the tiffs in the current folder, load them in and
%   allow the user to define a region from which a kymogrpah can be made.

%   Data is then saved to be loaded into FLIMJ.
%   NB the initial tiffs are generated by taking the SDT file and opening it
%   in FIJI (bio-formats plugin)

% Inputs:

% fname = filename to analyse (including .sdt)
% orient = allows the direction of contours to be reversed (1 = normal op 0 = inverted)
% denoise = turn on (1) or off(0) denoising

% copyright (c) 2023 Thomas Kavanagh
% All rights reserved.

% This source code is licensed under the CC-BY-SA-4.0 license found in the
% LICENSE file in the root directory of this source tree. 

% Input check

if ~exist('foldername', 'var') || ~ischar(foldername)  || ~isfolder(foldername) ||  strcmp(foldername,'foldername')
     
    foldername = uigetdir(pwd,'Select folder containing images');

    if foldername==0 
        disp('User aborted')
        return
    end

    cd(foldername)
    f_no = length(dir('*.tif'));

    if f_no<1

         disp('No tifs in folder, rerun program')
         return

    else
         addpath(genpath(foldername))
    end
else 
end

if ~exist('orient', 'var')
orient = 1;                                                                
else 
end

if ~exist('denoise', 'var')
denoise = 0;                                                                
else 
end

% Initial clears

close all

save_fig = 0;                                                              
dual_cont = 0;

% User set Variables

cont_num = 160;                                                            % number of contour (NB contours are wide)
sum_reg_no=4;                                                              % number of consectutive contours to sum over (NB to have thicker contours set this higher)                                                                          
int_cont_no = 12;

% Variable definitions

cont_gaps = 1;                                                             % gaps between contours. Always set to = 1
im_data = zeros(255,256,256);
sum_im = double(zeros(255,256));                                           
corr = 0;                                                                  
thresh_factor = 2;                                                         

% Tophat filter element

se_dsk_hat = strel('disk',2,0);

% Contour fill element

se_dsk_cont = strel('disk',cont_gaps+5,0);

% smoothing coeff (Savitzky-Golay)

windowWidth = 21;
polynomialOrder = 3;
 
% OTF filtering 

Lx = 256;                                                                                                                                                                                             
Ly = 255;
px = floor(-Lx/2)+1:1:floor(Lx/2);
qx = floor(-Ly/2)+1:1:floor(Ly/2);
kx = px/(Lx*83e-9);                                                        
ky = (qx/(Ly*83e-9))';
kr = sqrt((kx.^2)+(ky.^2));
T = 900e-9/5.6*1.49;                                                       
otf_mask = 0.5 + 0.5*(cos((pi*T)*kr));

% Setup parameter file

param = zeros(5,1);                                                        % to record the parameters used --> feeds into results file
param(1,1) = cont_num;
param(2,1) = int_cont_no;
param(3,1) = sum_reg_no;

% wavelet decomp param

sorh = 's';                                                                % soft threhold
wname = 'sym2';                                                            % symlet 2
level=1;                                                                   % dempose into 2 comp noise and other ( i.e. course decomp)

%% Load data                                                               
   
ims = imageDatastore(foldername);                                          % creating data store from foldername

t_fr = numel(ims.Files);

for l = 1:t_fr                                                             
    
    [im, info] = readimage(ims,l);    
    im = double(im(1:255,:));
    
    fr_no = info.Filename;
    fr_no = str2double(fr_no(end-7:end-4));
    im_data(:,:,fr_no+1) = im;
            
end                          
            
[y_sz, x_sz, nrBins] = size(im_data);

im_data_deN = zeros(size(im_data));
                                                                                                                                             % No. of frame
if denoise ==1
    
    for i = 1:nrBins
        
        im_data_deN(:,:,i) = flim_denoise(im_data(:,:,i),3,1);
            
    end
    
else
end    

sum_im = sum(im_data,3);
sum_im = sum_im(1:255,1:256);

Lx = size(sum_im,2);                                                                                                                                
Ly = size(sum_im,1);

sum_im_inv = max(max(sum_im))./sum_im;
sum_im_inv(sum_im_inv==inf)= max(max(sum_im));
sum_im_inv_filt = mat2gray(sum_im_inv);                                    
sum_im_inv_filt = imtophat(sum_im_inv_filt,se_dsk_hat);                    

mask_freq_im = fftshift(fft2(sum_im_inv_filt));                            
mask_freq_im = mask_freq_im.*otf_mask;                                                                                                      
sum_im_inv_filt = abs(ifft2(fftshift(mask_freq_im)));

[C,S] = wavedec2(sum_im_inv_filt,level,wname);                             
thr = wthrmngr('dw2ddenoLVL','penalhi',C,S,3);                             
[sum_im_inv_filt,~,~] = wdencmp('lvd',C,S,wname,level,thr,sorh); 

 while corr == 0
     
    [im_thresh,prim_cont,edge_cont] = mask_and_cont(sum_im_inv_filt,thresh_factor);                  
    
    [obs,obs_num] = bwlabel(im_thresh,8);                                  
    
    figure(2)
    subplot(1,2,1)
    imagesc(sum_im_inv);title('Inverted sum image')
    hold ON
    plot(prim_cont(:,2),prim_cont(:,1),'k','LineWidth',2);
    axis image
    
    subplot(1,2,2)
    imagesc(im_thresh);title('mask image')
    axis image
    set(gcf, 'Units', 'Normalized', 'OuterPosition', [0, 0.08, 1, 0.92]);
    
    pause(0.4)
    
    correct = questdlg('Increase or decrease cell mask threshold','Correct?','Inrease', 'Decrease','Correct', 'Decrease');
    
    switch correct
    case 'Inrease'
        disp([correct ' Threshold increased'])
        corr = 0;
        thresh_factor = thresh_factor+0.1;
    case 'Decrease'
        disp([correct ' Threshold decreased'])
        corr = 0;
        thresh_factor = thresh_factor-0.1;     
    case'Correct'
        disp([correct ' User verified mask is correct'])
        corr = 1;
        [obs,obs_num] = bwlabel(im_thresh,8);     
    end
    
 end
 
dual = questdlg('Include internal contours or just external','Dual contours?','Extenal only', 'Both', 'Extenal only');

switch dual
case 'Extenal only'
    disp('External contours only')
    dual_cont =0;
    param(2,1) = 0;
    total_cont_no = cont_num;

case 'Both'
    disp('Both external and internal contours')
    dual_cont = 1;
    total_cont_no = cont_num + int_cont_no;
end
 
if obs_num == 1
 
    pause(1.0)
    close all
    
    [N,Vertices,Lines] = cont_extrapolate(prim_cont,im_thresh,cont_gaps); % See script for comments 
    
    if orient ==0
        N = -N;
    else
    end
    
    if dual_cont == 0

        new_im_thresh = im_thresh;
        new_pos = {cont_num,2};

        for ii = 1:cont_num

             new_cont = [Vertices(:,1)+ii*cont_gaps*-N(:,1), Vertices(:,2)+ii*cont_gaps*-N(:,2)];
         
            smoothY = sgolayfilt(new_cont(:,2), polynomialOrder, windowWidth);            
            smoothX = sgolayfilt(new_cont(:,1), polynomialOrder, windowWidth);
            
            new_cont_rd = [smoothX smoothY];            
            new_cont_rd = round(new_cont_rd);
            new_cont_rd(new_cont_rd<1)=1;
            new_cont_rd(new_cont_rd>255)=255;
                                   
            cont_im = full(sparse(new_cont_rd(:,2), new_cont_rd(:,1),true,Ly,Lx));
            
            new_im_thresh = logical(cont_im + new_im_thresh);                                 % has to be the previous iteration;
            
            new_im_thresh = imerode(imfill(imdilate(new_im_thresh, se_dsk_cont),'holes'), se_dsk_cont);
                 
            [contour,edge_contour] = cont_retrieval(new_im_thresh);           
            
            new_pos(ii,1) = {contour(:,1)};
            new_pos(ii,2) = {contour(:,2)};
            

        end 
        
    else
        
        new_im_thresh = im_thresh;
        new_pos = {total_cont_no,2};
        
        for ii = 1:total_cont_no

            neg_index = ii-int_cont_no;
            new_cont = [Vertices(:,1)+neg_index*cont_gaps*N(:,1), Vertices(:,2)+neg_index*cont_gaps*N(:,2)];         % NB could employ boundary to remove 'coils' in the boundary but it may alter the data too much
            
            smoothY = sgolayfilt(new_cont(:,2), polynomialOrder, windowWidth);            
            smoothX = sgolayfilt(new_cont(:,1), polynomialOrder, windowWidth);
            
            new_cont_rd = [smoothX smoothY];            
            new_cont_rd = round(new_cont_rd);
            new_cont_rd(new_cont_rd<1)=1;
            new_cont_rd(new_cont_rd>255)=255;
            
            cont_im = full(sparse(new_cont_rd(:,2), new_cont_rd(:,1),true,Ly,Lx));

             
            new_im_thresh = logical(cont_im + new_im_thresh);                                 % has to be the previous iteration;

 
            new_im_thresh = imerode(imfill(imdilate(new_im_thresh, se_dsk_cont),'holes'), se_dsk_cont);

            [contour,edge_contour] = cont_retrieval(new_im_thresh);
            
            new_pos(ii,1) = {contour(:,1)};
            new_pos(ii,2) = {contour(:,2)};

        end
       
    end
        

elseif obs_num == 2
         
    edge_cont = [];
          
    im_thresh_1 = obs; im_thresh_1(im_thresh_1~=1) = 0; 
    im_thresh_1 = logical(im_thresh_1);
    
    im_thresh_2 = obs; im_thresh_2(im_thresh_2~=2) = 0; 
    im_thresh_2 = logical(im_thresh_2);
    
    edge_cont(1,:,:) = edge(im_thresh_1);
    edge_cont(2,:,:) = edge(im_thresh_2);
    
    figure(2)
    subplot(1,3,1)
    imagesc(sum_im_inv);title('Inverted sum image')
    axis image
    
    subplot(1,3,2)
    imagesc(squeeze(edge_cont(1,:,:)))
    axis image
    
    subplot(1,3,3)
    imagesc(squeeze(edge_cont(2,:,:)))
    axis image
           
    comb_conts = [];
    
    for j = 1:2
   
        [prim_cont,edge_contour] = cont_retrieval(edge_cont(j,:,:));
        
        [N,Vertices,Lines] = cont_extrapolate(prim_cont,im_thresh,cont_gaps);                                    % Could iterate this to gen the diff cont     
        
        if orient ==0
            N = -N;
        else
        end
    
        if dual_cont == 0
                                 
            new_im_thresh = im_thresh;
            new_pos = {cont_num,2};
            
            for ii = 1:cont_num

                new_cont = [Vertices(:,1)+ii*cont_gaps*N(:,1), Vertices(:,2)+ii*cont_gaps*N(:,2)];
                

                smoothY = sgolayfilt(new_cont(:,2), polynomialOrder, windowWidth);            
                smoothX = sgolayfilt(new_cont(:,1), polynomialOrder, windowWidth);
            
                new_cont_rd = [smoothX smoothY];            
                new_cont_rd = round(new_cont_rd);
                new_cont_rd(new_cont_rd<1)=1;
                new_cont_rd(new_cont_rd>256)=256;

                cont_im = full(sparse(new_cont_rd(:,2), new_cont_rd(:,1),true,Ly,Lx));

                new_im_thresh = logical(cont_im + new_im_thresh);                                 % has to be the previous iteration;

                new_im_thresh = imerode(imfill(imdilate(new_im_thresh, se_dsk_cont),'holes'), se_dsk_cont);

                [contour,edge_contour] = cont_retrieval(new_im_thresh);

                new_pos(ii,1) = {contour(:,1)};
                new_pos(ii,2) = {contour(:,2)};

            end

        else
            
           new_pos = {total_cont_no,2};
           new_im_thresh = im_thresh;
           
            for ii = 1:total_cont_no

                neg_index = ii-int_cont_no;
                new_cont = [Vertices(:,1)+neg_index*cont_gaps*N(:,1), Vertices(:,2)+neg_index*cont_gaps*N(:,2)];         % NB could employ boundary to remove 'coils' in the boundary but it may alter the data too much

                smoothY = sgolayfilt(new_cont(:,2), polynomialOrder, windowWidth);            
                smoothX = sgolayfilt(new_cont(:,1), polynomialOrder, windowWidth);
            
                new_cont_rd = [smoothX smoothY];            
                new_cont_rd = round(new_cont_rd);
                new_cont_rd(new_cont_rd<1)=1;
                new_cont_rd(new_cont_rd>256)=256;

                cont_im = full(sparse(new_cont_rd(:,2), new_cont_rd(:,1),true,Ly,Lx));

                new_im_thresh = logical(cont_im + new_im_thresh);                                 % has to be the previous iteration;

                new_im_thresh = imerode(imfill(imdilate(new_im_thresh, se_dsk_cont),'holes'), se_dsk_cont);

                [contour,edge_contour] = cont_retrieval(new_im_thresh);

                new_pos(ii,1) = {contour(:,1)};
                new_pos(ii,2) = {contour(:,2)};

            end


        end

       
     comb_conts = [comb_conts; new_pos];

    end

    new_pos = comb_conts; clear comb_conts;
    
    edge_cont = squeeze(edge_cont(1,:,:))+ squeeze(edge_cont(2,:,:));
    
    total_cont_no = length (new_pos);
    
else 
    disp('Image is either empty or contains to many cells to process')
    
end

figure(3)

subplot(1,2,1)
imagesc(sum_im_inv)
axis image
colormap(parula)
colorbar
title('Sum image')

subplot(1,2,2)
imagesc(edge_cont)
axis image
set(gcf, 'Units', 'Normalized', 'OuterPosition', [0, 0.08, 1, 0.92]);
title('Raw Primary contour')

figure(6)

subplot(1,2,1)
imagesc(sum_im_inv)
hold ON
plot(prim_cont(:,2),prim_cont(:,1),'w','LineWidth',2);
axis image
xlim([0 256]);
ylim([0 256]);
set(gca,'YDir','reverse')
set(gcf, 'Units', 'Normalized', 'OuterPosition', [0, 0.08, 1, 0.92]);

subplot(1,2,2)
imagesc(sum_im_inv)
colormap(parula)

figure(4) 
subplot(1,2,2)
imagesc(sum_im_inv)
hold ON

for kk = 1:total_cont_no
   
figure(4) 

subplot(1,2,1)
hold ON
plot(new_pos{kk,2},new_pos{kk,1},'k','LineWidth',2);
axis image
xlim([0 256]);
ylim([0 256]);
set(gca,'YDir','reverse')

subplot(1,2,2)
plot(new_pos{kk,2},new_pos{kk,1},'k','LineWidth',2);
hold ON
axis image
xlim([0 256]);
ylim([0 256]);
set(gca,'YDir','reverse')
set(gcf, 'Units', 'Normalized', 'OuterPosition', [0, 0.08, 1, 0.92]);


figure(6)
hold ON
plot(new_pos{kk,2},new_pos{kk,1},'w','LineWidth',2);
axis image
xlim([0 256]);
ylim([0 256]);
set(gca,'YDir','reverse')
title('All contours overlaid on sum image')   

end
% pause ()
save('cont_pos.mat', 'new_pos') 

fl_save = questdlg('Write kymo files, save figures and parameters?','Save?','Yes','No','No');
    
    switch fl_save
    case 'Yes'
        disp([fl_save ' Results saved'])
        save_fig = 1;
    case 'No'
        disp([fl_save ' Results not saved'])
        save_fig = 0;    
    end

if save_fig == 1
         
    mkdir('kymo images');
    cd ('kymo images'); 

    for l = 1:nrBins                                                             % saving data into another folder that is then fd into FLIMj
        
        if denoise ==1
            im = im_data_deN(:,:,l);
            
            im_kymo_bin = zeros(1,total_cont_no);
            
            for jj = 1:total_cont_no
                
                ind = sub2ind(size(im),new_pos{jj,2},new_pos{jj,1});
                im_kymo_bin(1,jj) = sum(im(ind),'native');     
                
            end  
            
            im_kymo_bin = single(im_kymo_bin);
            
            t = Tiff([num2str(l),'.tif'], 'w'); 
            tagstruct.ImageLength = 1; 
            tagstruct.ImageWidth = total_cont_no;
            tagstruct.Compression = Tiff.Compression.None; 
            tagstruct.SampleFormat = Tiff.SampleFormat.IEEEFP; 
            tagstruct.Photometric = Tiff.Photometric.MinIsBlack; 
            tagstruct.BitsPerSample = 32; 
            tagstruct.SamplesPerPixel = 1; 
            tagstruct.PlanarConfiguration = Tiff.PlanarConfiguration.Chunky; 
            tagstruct.MinSampleValue = 0.0;
            tagstruct.MaxSampleValue = 50000.0;
            t.setTag(tagstruct); 
            t.write(im_kymo_bin); 
            t.close();
                             
        else

            im = uint16(im_data(:,:,l));
            im_kymo_bin = uint16(zeros(1,total_cont_no));
            
            for jj = 1:total_cont_no
              
                ind = sub2ind(size(im),new_pos{jj,1},new_pos{jj,2});
                im_kymo_bin(1,jj) = sum(im(ind),'native');                

            end 

            im_kymo_bin = reshape(im_kymo_bin,sum_reg_no,(total_cont_no/sum_reg_no));
            im_kymo_bin = sum(im_kymo_bin,1,'native');
    
            imwrite(im_kymo_bin,[num2str(l),'.tif']);   
        end 
                   
    end 

    cd ../

    
    param(4,1) = thresh_factor;
    param(5,1) = 12;

    T = table (param, 'RowNames', {'cont_num';'int_cont_no';'sum_reg_no';'thresh_factor';'Version_no'});
    writetable(T,'param_file.txt','Delimiter','tab','WriteRowNames', true)

    savefig(3,'Sum and raw primary contour.fig')
    savefig(6,'Smoothed primary contour and all contours overlaid.fig')

    saveas(3,'Sum and raw primary contour.tif')
    saveas(6,'Smoothed primary contour and all contours overlaid.tif')
    cd ../

else

end

end

function [contour,edge_contour] = cont_retrieval(thresholded_image)
% Sub-function used to retrieve the contour given an binary image


    edge_contour = edge(squeeze(thresholded_image));
    
    [yC, xC] = find(edge_contour);

    contour = [yC xC];
    contour = sortrows(contour,1);
    numPoints = length(contour);

    dummy_im = false(size(edge_contour,1)-2,size(edge_contour,2)-2);
    dummy_im = padarray(dummy_im, ones(1,2), 1, 'both');

    [K,L] = find((edge_contour.*dummy_im));
    
    if ~isempty(K)
        
        edge_pts = sortrows([K L],1);
        start_pt = find(contour(:,1)== edge_pts(1,1) & contour(:,2)== edge_pts(1,2));

        contour = circshift(contour,(1+numPoints-start_pt));
    
    else 
    end

    vis_ord = cont_search(contour(:,2),contour(:,1),numPoints);        % travelling salesman
    vis_ord = fliplr(vis_ord);                                             

    contour = contour(vis_ord,:);
end

function [Normals,Vertices,Lines] = cont_extrapolate(primary_contour,thresholded_image, contour_width)
%Produces the normals for the input primary contour

    windowWidth = 21;
    polynomialOrder = 2;
    smoothX = sgolayfilt(primary_contour(:,2), polynomialOrder, windowWidth);
    smoothY = sgolayfilt(primary_contour(:,1), polynomialOrder, windowWidth);

    Vertices=[smoothX, smoothY];
    Lines=[(1:size(Vertices,1))' (2:size(Vertices,1)+1)']; 
    Lines(end,2)=1;
    Normals=LineNormals2D(Vertices,Lines);   
        
    [im_x,im_y] =find(thresholded_image);
    
    shape = alphaShape(im_y,im_x); 
    
    pos_check = [Vertices(1,1)+contour_width*Normals(1,1), Vertices(1,2)+contour_width*Normals(1,2)];
    if inShape(shape,pos_check(1,1),pos_check(1,2))
        Normals = Normals*(-1);
    else
    end

end

function [thresholded_image,primary_contour,edge_contour] = mask_and_cont(sum_im_inv_filt,threshold_factor)
%Threshold an image, located the edge of an object and produce an outline

%%  Erode and dil morph elements

    se_sub90 = strel('line', 10, 90);                                          
    se0_sub = strel('line',10, 0);
    seD_sub = strel('diamond',10);
    se_dsk = strel('disk',1,0);

%%

    [~, threshold] = edge(sum_im_inv_filt, 'canny');                       % Standard Canny edge dectection approach 
    thresholded_image = edge(sum_im_inv_filt,'canny',threshold_factor*threshold,0.2);
    thresholded_image = imdilate(thresholded_image, se_dsk);
    thresholded_image = bwareaopen(thresholded_image ,60); 
    thresholded_image = imfill(thresholded_image, 'holes');
    thresholded_image = imdilate(thresholded_image, [se_sub90 se0_sub]);
    thresholded_image = imerode(thresholded_image,seD_sub);
    thresholded_image = bwareaopen(thresholded_image ,800); 


    [primary_contour,edge_contour]  = cont_retrieval(thresholded_image);


end
